# Supplementary material for: Successful Traceability of Wildlife Samples Contributes to Wildlife Conservation: A Case Study of Tracing the Snub-Nosed Monkey (Rhinopithecus spp.)
Source: Animals (Basel). 2025 Jan 10;15(2):174. doi: 10.3390/ani15020174 (PMC11758607; doi:10.3390/ani15020174)
Supplement: Supplementary file 1 [file animals-15-00174-s001.zip]

Archive with 1 entries (1 files):
- animals-3383055-supplementary.pdf
